# Supplementary material for: Ectodysplasin overexpression reveals spatiotemporally dynamic tooth formation competency in stickleback and zebrafish
Source: Development. 2025 Sep 26;152(18):dev204907. doi: 10.1242/dev.204907 (PMC12516321; doi:10.1242/dev.204907)
Supplement: Table S2. Accession numbers and genome assembly information for sequences usedto reconstruct Eda amino acid sequence similarity in Fig. S1. — Common names, Latin names, protein names, accession numbers, and the assembly from which each coding region was derived are listed in Fig. S1 (See electronic spreadsheet file downloadable from the Development website). [file develop-152-204907-TableS2.xlsx]

## Sheet: Sheet1
Species common name	Latin name	Protein	Accession	Associated assembly
Arowana (Asian)	Scleropages formosus	Eda A	ENSSFOP00015051515.1	fSclFor1.1
Arowana (Asian)	Scleropages formosus	Eda B	ENSSFOP00015065866.1	fSclFor1.1
Atlantic Salmon	Salmo salar	Eda BB	ENSSSAP00000127016	Ssal_v3.1
Atlantic Salmon	Salmo salar	Eda BA	ENSSSAP00000143138	Ssal_v3.1
Atlantic Salmon	Salmo salar	Eda A	ENSSSAP00000132480	Ssal_v3.1
Bichir (Senegal)	Polypterus senegalus	Eda	XP_039622304.1	ASM1683550v1
Carp (Common)	Cyprinus carpio	Eda BA	ENSCCRP00000105628	Cypcar_WagV4.0
Carp (Common)	Cyprinus carpio	Eda BB	ENSCCRP00000177238	Cypcar_WagV4.0
Catshark (Smaller Spotted)	Scyliorhinus canicula	Eda	XP_038631997.1	sScyCan1.1
Chicken	Gallus gallus	Eda	ENSGALP00000053192	GRCg6a
Coelacanth	Latimeria chalumnae	Eda	NP_001409623.1	fLatCha1.pri
Goldfish	Carassius auratus	Eda BA	ENSCARP00000015881	ASM336829v1
Goldfish	Carassius auratus	Eda BB	ENSCARP00000045022	ASM336829v1
Human	Homo sapiens	Eda-A	NP_001005609.1	GRCh38.p14
Lungfish (West African)	Protopterus annectens	Eda	XP_043913121.1	PAN1.0
Medaka (Japanese)	Oryzias latipes	Eda A	ENSORLP00000008186.1	ASM223467v1
Mexican Tetra	Astyanax mexicanus	Eda B	ENSAMXP00000031900.1	Astyanax_mexicanus-2.0
Mexican Tetra	Astyanax mexicanus	Eda A	ENSAMXP00000042742.1	Astyanax_mexicanus-2.0
Mouse (House)	Mus musculus	Eda-A	NP_034229.1	GRCm39
Northern Pike	Esox lucius	Eda B	ENSELUP00000010544.2	Eluc_v4
Northern Pike	Esox lucius	Eda A	ENSELUP00000078029.1	Eluc_v4
Paddlefish	Polyodon spathula	Eda	XP_041112090.1	ASM1765450v1
Rainbow Trout	Oncorhynchus mykiss	Eda BB	ENSOMYP00000141796	USDA_OmykA_1.1
Rainbow Trout	Oncorhynchus mykiss	Eda BA	ENSOMYP00000101088	USDA_OmykA_1.1
Rainbow Trout	Oncorhynchus mykiss	Eda A	ENSOMYP00000143072	USDA_OmykA_1.1
Sea Turtle (Green)	Chelonia mydas	Eda	XP_007055345.1	rCheMyd1.pri.v2
Soldierfish	Myripristis murdjan	Eda A	XP_029918678.1	fMyrMur1.1
Spotted Gar	Lepisosteus oculatus	Eda	XP_015206944.2	fLepOcu1.hap2
Stickleback (Threespine)	Gasterosteus aculeatus	Eda A	XP_040030617.1	GAculeatus_UGA_version5
Sturgeon (Sterlet)	Acipenser ruthenus	Eda	XP_058845514.1	fAciRut3.2
Sutchi Catfish	Pangasianodon hypophthalmus	Eda A	KAB5571139.1	GENO_Phyp_1.0
Sutchi Catfish	Pangasianodon hypophthalmus	Eda B	KAB5522803.1	GENO_Phyp_1.0
Tarpon	Megalops atlanticus	Eda A	KAG7464878.1	MATL_1.0
Tarpon	Megalops atlanticus	Eda B	KAG7484239.1	MATL_1.0
Tilapia (Nile)	Oreochromis niloticus	Eda A	ENSONIP00000061269.1	O_niloticus_UMD_NMBU
Tropical Clawed Frog	Xenopus tropicalis	Eda	XP_004916866.1	UCB_Xtro_10.0
Zebrafish	Danio rerio	Eda B	ENSDARP00000093748.3	GRCz11
